# Supplementary material for: Genetics of self-reported risk-taking behaviour, trans-ethnic consistency and relevance to brain gene expression
Source: Transl Psychiatry. 2018 Sep 4;8:178. doi: 10.1038/s41398-018-0236-1 (PMC6123450; doi:10.1038/s41398-018-0236-1)
Supplement: Supplementary file 8 — Supplementary Table 1 [file 41398_2018_236_MOESM8_ESM.xlsx]

## Sheet: STable1
Supplemental Table 1. Description of UK Biobank participants included in the risk-taking GWAS
	controls	risk-takersa
N	244662 (74.5)	83677 (25.5)
Men	100984 (41.3)	51392 (61.4)
Age (years)	57.2 (7.9)	55.9 (8.2)
BMI (kg/m2)	27.3 (4.8)	27.7 (4.7)
Current smoker	83129 (34.1)	32078 (38.5)
Ever smoker	104024 (42.7)	43889 (52.6)
Age completed educationb	16.6 (2.1)	16.7 (2.4)
Has a degree	73326 (30.2)	30710 (37.0)
Townsend deprivation index	-1.67 (2.87)	-1.35 (3.05)
Unstable moodc	104657 (43.7)	39818 (48.4)
Probable mood phenotypingd	66223	22141
Comparison groupd	49021 (74.0)	15257 (68.9)
BDd	509 (0.8)	460 (2.1)
single episode depressiond	4420 (6.7)	1545 (7.0)
Moderate depressiond	8075 (12.2)	2945 (13.3)
Severe depressiond	4198 (6.3)	1934 (8.7)
any depression	16693 (25.2)	6424 (29.0)
Mental Health Questionnaire	80262	27614
BD	892 (1.1)	659 (2.4)
MDD	18573 (27.5)	6989 (30.1)
GAD	5510 (9.9)	2051 (10.8)
any addiction	3866 (4.9)	2384 (8.8)
alcoholism	1469 (1.9)	977 (3.6)
illicit drug addiction	209 (0.3)	228 (0.8)
OTC/prescription addiction	593 (0.8)	306 (1.1)
Ever cannabis	14321 (17.9)	8166 (29.6)
Where: a participants who answered "yes" to "do you consider yourself a risk taker?"; b based on a subset of 80 229 subjects; c Unstable mood, defined by the question ""Does your mood often go up and down?"; Paticipants who answered yes were classified as having unstable mood ; d definitions as per Smith et al, Plos One, 2013; BD, bipolar disorder; MDD, major depressive disorder; GAD, generalised…
