# Supplementary material for: Genetics of self-reported risk-taking behaviour, trans-ethnic consistency and relevance to brain gene expression
Source: Transl Psychiatry. 2018 Sep 4;8:178. doi: 10.1038/s41398-018-0236-1 (PMC6123450; doi:10.1038/s41398-018-0236-1)
Supplement: Supplementary file 9 — Supplementary Table 2 [file 41398_2018_236_MOESM9_ESM.xlsx]

## Sheet: STable2
Supplemental Table 2: Exclusion criteria for MRI analysis
Self-reported condition
Brain cancer/primary malignant tumour
Brain haemorrhage
Brain/intracranial abscess
Cerebral aneurysm
Cerebral palsy
Chronic/degenerative neurological problem
Dementia/Alzheimer disease/cognitive impairment
Encephalitis
Epilepsy
Fracture skull/head
Head injury
Infection of nervous system
Ischaemic stroke
Meningeal cancer/malignant meningioma
Meningioma (benign)
Meningitis
Motor neurone disease
Multiple sclerosis
Neurological injury/trauma
Neuroma (benign)
Other demyelinating condition
Other neurological problem
Parkinson disease
Spina bifida
Stroke
Subarachnoid haemorrhage
Subdural haematoma
Transient ischaemic attack
