# Supplementary material for: Genetics of self-reported risk-taking behaviour, trans-ethnic consistency and relevance to brain gene expression
Source: Transl Psychiatry. 2018 Sep 4;8:178. doi: 10.1038/s41398-018-0236-1 (PMC6123450; doi:10.1038/s41398-018-0236-1)
Supplement: Supplementary file 14 — Supplementary Table 7 [file 41398_2018_236_MOESM14_ESM.xlsx]

## Sheet: STable7
Supplemental Table 7: Description of UK Biobank participants included in the sex-specific analyses of risk-taking
	Men		Women
	controls	risk-takersa	controls	risk-takersa
N	100984 (66.3)	51392 (33.7)	143678 (81.7)	32285 (18.3)
Age (years)	57.5 (8.0)	56.3 (8.2)	57.0 (7.8)	55.3 (8.1)
BMI (kg/m2)	27.7 (4.2)	28.1 (4.3)	27.0 (5.1)	27.1 (5.2)
Current smoker	38824 (38.6)	200511 (40.1)	44305 (30.9)	11567 (35.9)
Ever smoker	48935 (48.6)	28169 (55.0)	55089 (38.5)	15720 (48.8)
Age completed educationb	16.7 (2.4)	16.7 (2.4)	16.6 (2.0)	16.8 (2.3)
Has a degree	33226 (33.2)	17484 (34.4)	40100 (28.2)	13226 (41.3)
Townsend deprivation index	-1.61 (2.94)	-1.44 (3.05)	-1.71 (2.82)	-1.21 (3.05)
Unstable moodc	39548 (40.1)	23741 (47.1)	65109 (46.3)	16077 (50.6)
Probable mood phenotypingd	28409	13832	37814	8309
Comparison groupd	22769 (80.2)	10478 (75.8)	26252 (69.4)	4779 (57.5)
BDd	239 (0.8)	278 (2.0)	270 (0.7)	184 (11.1)
single episode depressiond	1492 (5.3)	805 (5.8)	2928 (7.7)	740 (8.9)
Moderate depressiond	2263 (8.0)	1263 (9.1)	5812 (15.4)	1682 (20.2)
Severe depressiond	1646 (5.8)	1010 (7.3)	2552 (6.8)	924 (11.1)
any depression	5401 (19.0)	3078 (22.3)	11292 (29.9)	3346 (40.2)
Mental Health Questionnaire	31960	15838	48302	11776
BD	355 (1.1)	364 (2.3)	537 (1.1)	295 (2.5)
MDD	5189 (19.0)	2908 (21.6)	13384 (33.3)	4081 (41.9)
GAD	1657 (6.9)	910 (7.8)	3853 (12.3)	1141 (15.5)
any addiction	1827 (5.8)	1444 (9.2)	2039 (4.3)	940 (8.1)
alcoholism	778 (2.5)	615 (4.0)	691 (1.5)	362 (3.1)
illicit drug addiction	115 (0.4)	163 (1.1)	94 (0.2)	65 (0.6)
OTC/prescription addiction	212 (0.7)	164 (1.1)	381 (0.8)	142 (1.2)
Ever cannabis	6828 (21.4)	4773 (30.2)	7493 (15.5)	3393 (28.9)
Where: a participants who answered "yes" to "do you consider yourself a risk taker?"; b based on a subset of 80 229 subjects; c Unstable mood, defined by the question ""Does your mood often go up and down?"; Paticipants who answered yes were classified as having unstable mood ; d definitions as per Smith et al, Plos One, 2013; BD, bipolar disorder; MDD, major depressive disorder; GAD, generalised…
