# Supplementary material for: Genetics of self-reported risk-taking behaviour, trans-ethnic consistency and relevance to brain gene expression
Source: Transl Psychiatry. 2018 Sep 4;8:178. doi: 10.1038/s41398-018-0236-1 (PMC6123450; doi:10.1038/s41398-018-0236-1)
Supplement: Supplementary file 18 — Supplementary Table 11 [file 41398_2018_236_MOESM18_ESM.xlsx]

## Sheet: STable11
Supplemental Table 11: Associations between PRS for risk taking (top quintile vs. bottom quintile) and standardised grey matter volumes of cortical/subcortical ROIs
PRS p threshold	N	Outcome	Coefficient (95% CI)	p uncorrected	p FDR corrected
p<5x10-8	3551	Nucleus accumbens	0.02 (-0.03, 0.07)	0.458	0.895
p<1x10-5	3528		-0.04 (-0.09, 0.01)	0.136	0.618
p<0.001	3521		-0.03 (-0.08, 0.02)	0.225	0.864
p<0.01	3536		-0.03 (-0.08, 0.03)	0.341	0.866
p<0.05	3531		-0.03 (-0.08, 0.03)	0.315	0.866
p<5x10-8	3551	Caudate	0.02 (-0.03, 0.07)	0.474	0.895
p<1x10-5	3528		0.02 (-0.03, 0.07)	0.505	0.895
p<0.001	3521		0.02 (-0.03, 0.07)	0.369	0.866
p<0.01	3536		0.02 (-0.04, 0.07)	0.558	0.895
p<0.05	3531		-0.01 (-0.06, 0.04)	0.651	0.895
p<5x10-8	3551	Putamen	0.01 (-0.04, 0.05)	0.734	0.895
p<1x10-5	3528		-0.01 (-0.06, 0.03)	0.584	0.895
p<0.001	3521		2.6x10-4 (-0.04, 0.05)	0.911	0.949
p<0.01	3536		0.01 (-0.04, 0.05)	0.733	0.895
p<0.05	3531		-3.7x10-3 (-0.05, 0.04)	0.879	0.949
p<5x10-8	3551	Amygdala	0.01 (-0.04, 0.06)	0.806	0.949
p<1x10-5	3528		-0.02 (-0.07, 0.03)	0.377	0.866
p<0.001	3521		-0.01 (-0.06, 0.04)	0.645	0.895
p<0.01	3536		-0.03 (-0.08, 0.03)	0.32	0.866
p<0.05	3531		-0.02 (-0.07, 0.03)	0.416	0.866
p<5x10-8	3551	Hippocampus	0.01 (-0.04, 0.06)	0.686	0.895
p<1x10-5	3528		-3.3x10-3 (-0.05, 0.05)	0.898	0.949
p<0.001	3521		0.01 (-0.04, 0.06)	0.634	0.895
p<0.01	3536		4.3x10-3 (-0.05, 0.05)	0.868	0.949
p<0.05	3531		-0.02 (-0.07, 0.03)	0.487	0.895
p<5x10-8	3550	Anterior cingulate	-0.03 (-0.08, 0.03)	0.308	0.866
p<1x10-5	3528		0.03 (-0.03, 0.08)	0.353	0.866
p<0.001	3520		3.9x10-4 (-0.05, 0.05)	0.989	0.989
p<0.01	3535		-4.8x10-3 (-0.06, 0.05)	0.863	0.949
p<0.05	3531		-4.8x10-3 (-0.05, 0.06)	0.986	0.989
p<5x10-8	3550	Middle frontal gyrus	-0.05 (-0.10, -4.6x10-3)	0.031	0.309
p<1x10-5	3528		-0.06 (-0.11, -0.02)	0.007	0.085
p<0.001	3520		-0.07 (-0.12, -0.02)	0.003	0.048
p<0.01	3535		-0.07 (-0.12, -0.02)	0.003	0.048
p<0.05	3531		-0.05 (-0.1, 8.0x10-4)	0.046	0.385
p<5x10-8	3550	Orbitofrontal cortex	0.03 (-0.01, 0.08)	0.119	0.618
p<1x10-5	3528		-0.01 (-0.05, 0.04)	0.732	0.895
p<0.001	3520		0.02 (-0.03, 0.06)	0.41	0.866
p<0.01	3535		0.01 (-0.03, 0.06)	0.61	0.895
p<0.05	3531		0.01 (-0.04, 0.05)	0.695	0.895
p<5x10-8	3550	Insular cortex	-0.01 (-0.05, 0.03)	0.633	0.895
p<1x10-5	3528		-0.02 (-0.06, 0.02)	0.342	0.866
p<0.001	3520		-0.03 (-0.08, 0.01)	0.129	0.618
p<0.01	3535		-0.04 (-0.08, 0.01)	0.109	0.618
p<0.05	3531		-0.07 (-0.12, -0.03)	0.002	0.048
p<5x10-8	3550	Anterior supramarginal gyrus	-0.03 (-0.08, 0.02)	0.222	0.864
p<1x10-5	3528		5.0x10-3 (-0.05, 0.04)	0.836	0.949
p<0.001	3520		-0.02 (-0.07, 0.03)	0.401	0.866
p<0.01	3535		-0.04 (-0.08, 0.01)	0.136	0.618
p<0.05	3531		-0.01 (-0.06, 0.04)	0.682	0.895
Coefficients are for linear mixed models adjusted for age, age2, sex, total brain volume, genotype array, hemisphere and the first eight genetic principal components.
