# Supplementary material for: Genetics of self-reported risk-taking behaviour, trans-ethnic consistency and relevance to brain gene expression
Source: Transl Psychiatry. 2018 Sep 4;8:178. doi: 10.1038/s41398-018-0236-1 (PMC6123450; doi:10.1038/s41398-018-0236-1)
Supplement: Supplementary file 19 — Supplementary Table 12 [file 41398_2018_236_MOESM19_ESM.xlsx]

## Sheet: STable12
Supplemental Table 12. Associations between PRS for risk taking (top quintile vs. bottom quintile) and standardised total tissue volumes and white matter hyper-intensity volumes.
PRS p threshold	N	Outcome	Coefficient (95% CI)	p uncorrected	p FDR corrected
p<5x10-8	3551	Grey matter volume normalised for head size	-3.1x10-3 (-0.05, 0.05)	0.903	0.942
p<1x10-5	3528		-0.04 (-0.09, 0.01)	0.09	0.199
p<0.001	3521		-0.07 (-0.12, -0.02)	0.008	0.097
p<0.01	3536		-0.05 (-0.10, -8.6x10-4)	0.046	0.136
p<0.05	3531		-0.05 (-0.10, -1.7x10-3)	0.043	0.136
p<5x10-8	3551	White matter volume normalised for head size	0.06 (6.4x10-4, 0.13)	0.048	0.136
p<1x10-5	3528		0.03 (-0.03, 0.09)	0.339	0.628
p<0.001	3521		0.01 (-0.06, 0.07)	0.844	0.938
p<0.01	3536		0.02 (-0.04, 0.08)	0.547	0.729
p<0.05	3531		0.03 (-0.03, 0.10)	0.35	0.628
p<5x10-8	3551	Ventricular CSF volume normalised for head size	-0.02 (-0.08, 0.03)	0.443	0.633
p<1x10-5	3528		0.07 (0.01, 0.13)	0.015	0.097
p<0.001	3521		0.07 (0.02, 0.13)	0.011	0.097
p<0.01	3536		0.05 (-4.6x10-3, 0.11)	0.072	0.181
p<0.05	3531		0.06 (2.7x10-3, 0.12)	0.04	0.136
p<5x10-8	3247	White matter hyperintensity volume	-0.02 (-0.08, 0.03)	0.407	0.628
p<1x10-5	3246		0.02 (-0.03, 0.08)	0.408	0.628
p<0.001	3234		0 (-0.05, 0.06)	0.942	0.942
p<0.01	3248		-0.01 (-0.07, 0.04)	0.651	0.813
p<0.05	3236		-0.01 (-0.07, 0.05)	0.712	0.837
Where: CSF, cerebrospinal fluid.
