# Supplementary material for: Genetics of self-reported risk-taking behaviour, trans-ethnic consistency and relevance to brain gene expression
Source: Transl Psychiatry. 2018 Sep 4;8:178. doi: 10.1038/s41398-018-0236-1 (PMC6123450; doi:10.1038/s41398-018-0236-1)
Supplement: Supplementary file 20 — Supplementary Table 13 [file 41398_2018_236_MOESM20_ESM.xlsx]

## Sheet: STable13
Supplemental Table 13. Associations between PRS for risk taking (top quintile vs. bottom quintile) and white matter integrity general components.
PRS p threshold	N	Outcome	Coefficient (95% CI)	p uncorrected	p FDR corrected
p<5x10-8	3151	gFA	-0.12 (-0.35, 0.12)	0.326	0.407
p<1x10-5	3169		-0.14 (-0.37, 0.09)	0.23	0.384
p<0.001	3155		-0.12 (-0.35, 0.11)	0.307	0.407
p<0.01	3157		-0.11 (-0.34, 0.13)	0.369	0.41
p<0.05	3156		-0.03 (-0.27, 0.21)	0.834	0.834
p<5x10-8	3151	gMD	0.19 (-0.05, 0.42)	0.116	0.29
p<1x10-5	3169		0.39 (0.15, 0.62)	0.001	0.011
p<0.001	3155		0.32 (0.08, 0.55)	0.008	0.028
p<0.01	3157		0.33 (0.09, 0.57)	0.007	0.028
p<0.05	3156		0.18 (-0.06, 0.42)	0.148	0.297
Linear regression models adjusted for age, age2, sex, genotype array and the first eight genetic principal components.
