# Supplementary material for: Genetics of self-reported risk-taking behaviour, trans-ethnic consistency and relevance to brain gene expression
Source: Transl Psychiatry. 2018 Sep 4;8:178. doi: 10.1038/s41398-018-0236-1 (PMC6123450; doi:10.1038/s41398-018-0236-1)
Supplement: Supplementary file 21 — Supplementary Table 14 [file 41398_2018_236_MOESM21_ESM.xlsx]

## Sheet: STable14
Supplementary Table 14. Associations between PRS for risk taking (top quintile vs. bottom quintile) and tract-specific Mean Diffusivity
PRS p threshold	N	Outcome	Coefficient (95% CI)	p uncorrected	p FDR corrected
p<5x10-8	3166	Acoustic radiation	0.04 (-0.02, 0.10)	0.17	0.277
p<1x10-5	3184		0.11 (0.05, 0.16)	<0.001	0.023
p<0.001	3170		0.07 (0.01, 0.13)	0.018	0.065
p<0.01	3173		0.08 (0.02, 0.14)	0.007	0.038
p<0.05	3171		0.06 (-7.4x10-5, 0.13)	0.05	0.111
p<5x10-8	3166	Anterior thalamic radiation	0.03 (-0.02, 0.09)	0.238	0.343
p<1x10-5	3184		0.09 (0.03, 0.15)	0.003	0.028
p<0.001	3170		0.09 (0.03, 0.15)	0.004	0.028
p<0.01	3173		0.10 (0.04, 0.16)	0.001	0.023
p<0.05	3171		0.07 (0.01, 0.13)	0.031	0.076
p<5x10-8	3166	Cingulate gyrus part of cingulum	0.04 (-0.03, 0.10)	0.287	0.384
p<1x10-5	3184		0.09 (0.02, 0.15)	0.008	0.04
p<0.001	3170		0.07 (0.001, 0.13)	0.046	0.105
p<0.01	3173		0.08 (0.01, 0.14)	0.026	0.076
p<0.05	3171		0.04 (-0.03, 0.11)	0.267	0.371
p<5x10-8	3166	Corticospinal tract	0.02 (-0.04, 0.08)	0.565	0.646
p<1x10-5	3184		0.07 (0.01, 0.13)	0.03	0.076
p<0.001	3170		0.06 (-0.003, 0.12)	0.062	0.122
p<0.01	3173		0.10 (0.03, 0.16)	0.003	0.028
p<0.05	3171		0.07 (0.01, 0.14)	0.025	0.076
p<5x10-8	3166	Inferior fronto-occipital fasciculus	0.06 (-0.01, 0.12)	0.073	0.134
p<1x10-5	3184		0.09 (0.03, 0.15)	0.004	0.028
p<0.001	3170		0.09 (0.03, 0.16)	0.004	0.028
p<0.01	3173		0.08 (0.02, 0.15)	0.012	0.049
p<0.05	3171		0.04 (-0.02, 0.10)	0.22	0.323
p<5x10-8	3166	Inferior longitudinal fasciculus	0.06 (-6.5x10-4, 0.12)	0.052	0.112
p<1x10-5	3184		0.08 (0.02, 0.14)	0.015	0.056
p<0.001	3170		0.06 (0, 0.13)	0.057	0.116
p<0.01	3173		0.06 (-0.01, 0.12)	0.092	0.164
p<0.05	3171		0.02 (-0.05, 0.08)	0.571	0.646
p<5x10-8	3166	Medial lemniscus	-0.02 (-0.08, 0.04)	0.609	0.671
p<1x10-5	3184		0.04 (-0.02, 0.10)	0.183	0.281
p<0.001	3170		0.003 (-0.06, 0.06)	0.928	0.928
p<0.01	3173		0.01 (-0.05, 0.07)	0.805	0.839
p<0.05	3171		0.02 (-0.04, 0.09)	0.47	0.568
p<5x10-8	3166	Parahippocampal part of cingulum	0.06 (0.001, 0.12)	0.046	0.105
p<1x10-5	3184		0.08 (0.02, 0.14)	0.013	0.052
p<0.001	3170		0.07 (0.01, 0.13)	0.028	0.076
p<0.01	3173		0.07 (0.01, 0.13)	0.028	0.076
p<0.05	3171		0.06 (0, 0.12)	0.054	0.112
p<5x10-8	3166	Posterior thalamic radiation	0.004 (-0.05, 0.06)	0.891	0.903
p<1x10-5	3184		0.09 (0.03, 0.14)	0.003	0.028
p<0.001	3170		0.07 (0.01, 0.13)	0.023	0.076
p<0.01	3173		0.04 (-0.02, 0.10)	0.148	0.247
p<0.05	3171		0.01 (-0.04, 0.07)	0.637	0.692
p<5x10-8	3166	Superior longitudinal fasciculus	0.02 (-0.04, 0.08)	0.552	0.646
p<1x10-5	3184		0.07 (0.01, 0.14)	0.027	0.076
p<0.001	3170		0.04 (-0.02, 0.11)	0.181	0.281
p<0.01	3173		0.04 (-0.02, 0.11)	0.2	0.299
p<0.05	3171		0.01 (-0.06, 0.07)	0.791	0.836
p<5x10-8	3166	Superior thalamic radiation	0.02 (-0.04, 0.08)	0.573	0.646
p<1x10-5	3184		0.08 (0.02, 0.14)	0.009	0.043
p<0.001	3170		0.05 (-0.01, 0.12)	0.099	0.173
p<0.01	3173		0.07 (0.005, 0.13)	0.035	0.085
p<0.05	3171		0.04 (-0.03, 0.10)	0.258	0.366
p<5x10-8	3166	Uncinate fasciculus	0.1 (0.04, 0.16)	0.002	0.028
p<1x10-5	3184		0.06 (-0.004, 0.12)	0.068	0.127
p<0.001	3170		0.07 (0.01, 0.13)	0.03	0.076
p<0.01	3173		0.08 (0.02, 0.15)	0.01	0.046
p<0.05	3171		0.04 (-0.03, 0.10)	0.285	0.384
p<5x10-8	3166	Forceps majora	0.03 (-0.04, 0.10)	0.418	0.514
p<1x10-5	3184		0.10 (0.03, 0.17)	0.005	0.031
p<0.001	3170		0.10 (0.03, 0.17)	0.007	0.038
p<0.01	3173		0.10 (0.03, 0.17)	0.007	0.038
p<0.05	3171		0.11 (0.04, 0.18)	0.003	0.028
p<5x10-8	3166	Forceps minora	0.03 (-0.03, 0.10)	0.315	0.407
p<1x10-5	3184		0.06 (-0.004, 0.13)	0.066	0.126
p<0.001	3170		0.04 (-0.03, 0.10)	0.314	0.407
p<0.01	3173		0.03 (-0.04, 0.10)	0.338	0.43
p<0.05	3171		-0.01 (-0.08, 0.06)	0.693	0.743
p<5x10-8	3166	Middle cerebellar pedunclea	-0.05 (-0.11, 0.02)	0.184	0.281
p<1x10-5	3184		0.03 (-0.04, 0.10)	0.413	0.514
p<0.001	3170		0.05 (-0.02, 0.12)	0.132	0.224
p<0.01	3173		0.02 (-0.05, 0.09)	0.577	0.646
p<0.05	3171		0.01 (-0.06, 0.08)	0.87	0.894
Coefficients are for linear mixed models adjusting for age, age2, sex, genotype array, the first eight genetic principal components, and hemisphere (as a fixed factor). a central, non-bilateral tracts, therefore it was not necessary to adjust for hemisphere for these tracts, so coefficients are for linear regression models adjusting for age, age2, sex, genotype array and the first eight genetic p…
