# Supplementary material for: Genetics of self-reported risk-taking behaviour, trans-ethnic consistency and relevance to brain gene expression
Source: Transl Psychiatry. 2018 Sep 4;8:178. doi: 10.1038/s41398-018-0236-1 (PMC6123450; doi:10.1038/s41398-018-0236-1)
Supplement: Supplementary file 26 — Supplementary Table 19 [file 41398_2018_236_MOESM26_ESM.xlsx]

## Sheet: STable19
Supplementary Table 19: Results of loci reported by Clifton et al in this study
CHR	SNP	BP	A1	NMISS	BETA	SE	L95	U95	P
1	rs4653015	33776431	T	327391	0.032	0.007	0.02	0.045	7.41e-07
1	rs4233093	73446245	G	326672	-0.026	0.006	-0.037	-0.015	7.14e-06
1	rs58560561a	243537729	T	319577	-0.026	0.006	-0.038	-0.014	1.91e-05
2	rs12617392a	27336827	A	323562	-0.032	0.006	-0.043	-0.02	6.22e-08
2	rs542883	45143382	G	325070	-0.029	0.006	-0.04	-0.017	7.87e-07
2	rs12476923	145830053	A	327936	0.025	0.006	0.013	0.037	3.23e-05
3	rs283914	17330649	C	326833	-0.028	0.006	-0.039	-0.016	1.74e-06
3	rs6762267a	85513115	C	327292	0.053	0.006	0.042	0.065	2.23e-19
3	rs9841382a	181408124	C	327034	0.055	0.008	0.039	0.071	2.21e-11
4	rs992493	106180264	T	327954	0.036	0.007	0.021	0.05	1.24e-06
6	rs6923811a	27289776	C	328211	-0.034	0.006	-0.046	-0.021	6.54e-08
6	rs3117340a	29210596	T	328158	-0.035	0.006	-0.047	-0.023	5.3e-09
6	rs34905321	109131107	C	327065	-0.021	0.006	-0.032	-0.01	0.000331
7	rs727644a	114109349	A	325244	-0.036	0.006	-0.048	-0.025	9.05e-10
7	rs1358391	115111838	T	320966	-0.027	0.006	-0.038	-0.015	5.04e-06
8	rs7829912	33479228	C	322167	-0.03	0.006	-0.042	-0.019	2.16e-07
8	rs62519827a	65481947	C	328211	-0.049	0.009	-0.067	-0.031	9e-08
8	rs7817124	81404008	C	327619	0.032	0.007	0.018	0.045	2.86e-06
9	rs12115650	126367705	A	321519	-0.031	0.007	-0.044	-0.019	1.75e-06
10	rs10823791	73338334	T	327672	0.029	0.006	0.018	0.041	8.31e-07
11	rs11226319a	104221573	A	326526	0.044	0.008	0.029	0.06	1.58e-08
14	rs35914833	94182383	T	318016	-0.031	0.006	-0.043	-0.018	1.37e-06
14	rs1381287	98597552	T	320748	0.025	0.006	0.014	0.037	1.57e-05
16	rs891124a	71440756	C	323961	-0.032	0.006	-0.045	-0.02	4.58e-07
18	rs4801000	53456943	G	327295	0.032	0.006	0.02	0.044	2.39e-07
22	rs28520003	46411969	A	328211	-0.029	0.006	-0.041	-0.017	2.95e-06
Where: bold indicates GWAS significance; a indicates locus also identified in the current study.
