# Supplementary material for: Genetics of self-reported risk-taking behaviour, trans-ethnic consistency and relevance to brain gene expression
Source: Transl Psychiatry. 2018 Sep 4;8:178. doi: 10.1038/s41398-018-0236-1 (PMC6123450; doi:10.1038/s41398-018-0236-1)
Supplement: Supplementary file 29 — Supplementary Table 22 [file 41398_2018_236_MOESM29_ESM.xlsx]

## Sheet: STable22
Supplementary Table 22. Associations between PRS for risk taking using Clifton et al. summary statistics (top quintile vs. bottom quintile) and standardised volumes of cortical/subcortical regions of interest.
PRS p threshold	N	Outcome	Coefficient (95% CI)	p uncorrected	p FDR corrected
p<5x10-8	3542	Nucleus accumbens	6.3x10-5 (-0.05, 0.05)	0.998	0.998
p<1x10-5	3537		-0.004 (-0.05, 0.05)	0.866	0.969
p<0.001	3521		-0.02 (-0.07, 0.03)	0.386	0.89
p<0.01	3523		-0.04 (-0.09, 0.01)	0.11	0.784
p<0.05	3533		-0.05 (-0.10, 0.01)	0.085	0.705
p<5x10-8	3542	Caudate	0.02 (-0.03, 0.07)	0.535	0.969
p<1x10-5	3537		0.02 (-0.03, 0.07)	0.409	0.89
p<0.001	3521		0.02 (-0.03, 0.07)	0.406	0.89
p<0.01	3523		0.01 (-0.04, 0.07)	0.575	0.969
p<0.05	3533		0.02 (-0.03, 0.07)	0.409	0.89
p<5x10-8	3542	Putamen	0.02 (-0.02, 0.07)	0.319	0.888
p<1x10-5	3537		0.03 (-0.01, 0.08)	0.176	0.88
p<0.001	3521		0.01 (-0.04, 0.05)	0.811	0.969
p<0.01	3523		-0.003 (-0.05, 0.04)	0.905	0.984
p<0.05	3533		-0.01 (-0.05, 0.04)	0.811	0.969
p<5x10-8	3542	Amygdala	0.03 (-0.03, 0.08)	0.329	0.888
p<1x10-5	3537		0.02 (-0.03, 0.07)	0.338	0.888
p<0.001	3521		0.01 (-0.04, 0.06)	0.705	0.969
p<0.01	3523		-0.01 (-0.07, 0.04)	0.579	0.969
p<0.05	3533		0.005 (-0.05, 0.06)	0.851	0.969
p<5x10-8	3542	Hippocampus	0.02 (-0.03, 0.07)	0.463	0.965
p<1x10-5	3537		0.03 (-0.02, 0.08)	0.229	0.888
p<0.001	3521		0.01 (-0.04, 0.06)	0.709	0.969
p<0.01	3523		0.02 (-0.03, 0.07)	0.515	0.969
p<0.05	3533		-0.004 (-0.06, 0.05)	0.866	0.969
p<5x10-8	3542	Anterior cingulate	-0.01 (-0.06, 0.05)	0.827	0.969
p<1x10-5	3536		-0.01 (-0.06, 0.05)	0.852	0.969
p<0.001	3520		-0.002 (-0.05, 0.05)	0.938	0.998
p<0.01	3522		0.004 (-0.05, 0.06)	0.872	0.969
p<0.05	3532		-0.001 (-0.06, 0.05)	0.962	0.998
p<5x10-8	3542	Middle frontal gyrus	-0.04 (-0.08, 0.01)	0.128	0.803
p<1x10-5	3536		-0.05 (-0.09, -0.003)	0.038	0.383
p<0.001	3520		-0.07 (-0.12, -0.02)	0.002	0.118
p<0.01	3522		-0.06 (-0.11, -0.02)	0.005	0.124
p<0.05	3532		-0.05 (-0.10, -0.007)	0.023	0.287
p<5x10-8	3542	Orbitofrontal cortex	0.02 (-0.02, 0.07)	0.31	0.888
p<1x10-5	3536		0.02 (-0.02, 0.06)	0.321	0.888
p<0.001	3520		0.005 (-0.04, 0.05)	0.835	0.969
p<0.01	3522		0.02 (-0.02, 0.07)	0.272	0.888
p<0.05	3532		-0.01 (-0.05, 0.04)	0.809	0.969
p<5x10-8	3542	Insular cortex	0.02 (-0.02, 0.06)	0.336	0.888
p<1x10-5	3536		0.03 (-0.02, 0.07)	0.204	0.888
p<0.001	3520		-0.004 (-0.05, 0.04)	0.871	0.969
p<0.01	3522		-0.03 (-0.07, 0.01)	0.149	0.827
p<0.05	3532		-0.06 (-0.10, -0.01)	0.009	0.152
p<5x10-8	3542	Anterior supramarginal gyrus	-0.01 (-0.05, 0.04)	0.759	0.969
p<1x10-5	3536		-2.5x10-4 (-0.05, 0.05)	0.992	0.998
p<0.001	3520		0.01 (-0.04, 0.05)	0.768	0.969
p<0.01	3522		0.01 (-0.04, 0.06)	0.668	0.969
p<0.05	3532		0.01 (-0.04, 0.06)	0.638	0.969
