# Supplementary material for: Genetics of self-reported risk-taking behaviour, trans-ethnic consistency and relevance to brain gene expression
Source: Transl Psychiatry. 2018 Sep 4;8:178. doi: 10.1038/s41398-018-0236-1 (PMC6123450; doi:10.1038/s41398-018-0236-1)
Supplement: Supplementary file 30 — Supplementary Table 23 [file 41398_2018_236_MOESM30_ESM.xlsx]

## Sheet: STable23
Supplementary Table 23. Associations between PRS for risk taking (top quintile vs. bottom quintile) and white matter integrity general components.
PRS p threshold	N	Outcome	Coefficient (95% CI)	p uncorrected	p FDR corrected
p<5x10-8	3164	gFA	0.05 (-0.19, 0.28)	0.692	0.692
p<1x10-5	3191		-0.13 (-0.36, 0.10)	0.264	0.33
p<0.001	3176		-0.19 (-0.42, 0.04)	0.114	0.219
p<0.01	3184		-0.18 (-0.41, 0.05)	0.132	0.219
p<0.05	3179		-0.14 (-0.37, 0.09)	0.233	0.33
p<5x10-8	3164	gMD	0.06 (-0.17, 0.30)	0.585	0.649
p<1x10-5	3191		0.20 (-0.03, 0.43)	0.088	0.219
p<0.001	3176		0.27 (0.04, 0.50)	0.023	0.077
p<0.01	3184		0.32 (0.09, 0.56)	0.007	0.067
p<0.05	3179		0.29 (0.05, 0.52)	0.018	0.077
