# Supplementary material for: Genetics of self-reported risk-taking behaviour, trans-ethnic consistency and relevance to brain gene expression
Source: Transl Psychiatry. 2018 Sep 4;8:178. doi: 10.1038/s41398-018-0236-1 (PMC6123450; doi:10.1038/s41398-018-0236-1)
Supplement: Supplementary file 31 — Supplementary Table 24 [file 41398_2018_236_MOESM31_ESM.xlsx]

## Sheet: STable24
Supplementary Table 24. Associations between PRS for risk taking (top quintile vs. bottom quintile) and standardised total tissue volumes and white matter hyper-intensity volumes.
PRS p threshold	N	Outcome	Coefficient (95% CI)	p uncorrected	p FDR corrected
p<5x10-8	3542	Grey matter volume normalised for head size	-0.01 (-0.06, 0.04)	0.767	0.852
p<1x10-5	3537		-0.02 (-0.07, 0.03)	0.344	0.687
p<0.001	3521		-0.04 (-0.09, 0.01)	0.111	0.316
p<0.01	3523		-0.07 (-0.12, -0.02)	0.004	0.09
p<0.05	3533		-0.05 (-0.10, -0.004)	0.036	0.27
p<5x10-8	3542	White matter volume normalised for head size	0.01 (-0.05, 0.07)	0.745	0.852
p<1x10-5	3537		0.02 (-0.04, 0.08)	0.514	0.852
p<0.001	3521		0.02 (-0.04, 0.08)	0.527	0.852
p<0.01	3523		0.01 (-0.05, 0.08)	0.668	0.852
p<0.05	3533		0.01 (-0.05, 0.07)	0.722	0.852
p<5x10-8	3542	Ventricular CSF volume normalised for head size	-0.01 (-0.07, 0.05)	0.722	0.852
p<1x10-5	3537		-0.002 (-0.06, 0.05)	0.953	0.953
p<0.001	3521		0.03 (-0.03, 0.08)	0.307	0.683
p<0.01	3523		0.04 (-0.01, 0.10)	0.152	0.38
p<0.05	3533		0.06 (-0.002, 0.11)	0.058	0.27
p<5x10-8	3234	White matter hyperintensity volume	-0.04 (-0.08, 0.003)	0.068	0.27
p<1x10-5	3256		-0.003 (-0.04, 0.04)	0.901	0.948
p<0.001	3240		-0.01 (-0.05, 0.03)	0.737	0.852
p<0.01	3243		0.04 (4.4x10-4, 0.08)	0.047	0.27
p<0.05	3248		0.04 (-0.005, 0.08)	0.081	0.27
