# Supplementary material for: Genetics of self-reported risk-taking behaviour, trans-ethnic consistency and relevance to brain gene expression
Source: Transl Psychiatry. 2018 Sep 4;8:178. doi: 10.1038/s41398-018-0236-1 (PMC6123450; doi:10.1038/s41398-018-0236-1)
Supplement: Supplementary file 32 — Supplementary Table 25 [file 41398_2018_236_MOESM32_ESM.xlsx]

## Sheet: STable25
Supplementary Table 25. Associations between PRS for risk taking (top quintile vs. bottom quintile) and tract-specific Fractional Anisotropy
PRS p threshold	N	Outcome	Coefficient (95% CI)	p uncorrected	p FDR corrected
p<5x10-8	3164	Acoustic radiation	0.03 (-0.03, 0.09)	0.4	0.731
p<1x10-5	3192		-0.02 (-0.08, 0.04)	0.601	0.834
p<0.001	3176		-0.03 (-0.09, 0.03)	0.295	0.652
p<0.01	3185		-0.04 (-0.10, 0.02)	0.198	0.617
p<0.05	3179		-0.02 (-0.08, 0.04)	0.583	0.834
p<5x10-8	3164	Anterior thalamic radiation	-0.02 (-0.08, 0.05)	0.626	0.848
p<1x10-5	3192		-0.06 (-0.12, 0.01)	0.092	0.572
p<0.001	3176		-0.05 (-0.12, 0.01)	0.094	0.572
p<0.01	3185		-0.04 (-0.10, 0.02)	0.203	0.617
p<0.05	3179		-0.06 (-0.13, 0.002)	0.056	0.572
p<5x10-8	3164	Cingulate gyrus part of cingulum	-0.06 (-0.12, -0.002)	0.042	0.572
p<1x10-5	3192		-0.06 (-0.12, 4.2x10-4)	0.052	0.572
p<0.001	3176		-0.03 (-0.09, 0.03)	0.274	0.643
p<0.01	3185		-0.05 (-0.11, 0.01)	0.079	0.572
p<0.05	3179		-0.02 (-0.08, 0.04)	0.472	0.805
p<5x10-8	3164	Corticospinal tract	0.01 (-0.05, 0.08)	0.674	0.856
p<1x10-5	3192		-0.04 (-0.11, 0.02)	0.174	0.617
p<0.001	3176		-0.03 (-0.09, 0.03)	0.344	0.707
p<0.01	3185		-0.02 (-0.08, 0.04)	0.514	0.813
p<0.05	3179		-0.005 (-0.07, 0.06)	0.879	0.918
p<5x10-8	3164	Inferior fronto-occipital fasciculus	0.02 (-0.04, 0.09)	0.531	0.813
p<1x10-5	3192		-0.02 (-0.09, 0.04)	0.506	0.813
p<0.001	3176		-0.04 (-0.11, 0.02)	0.181	0.617
p<0.01	3185		-0.04 (-0.10, 0.02)	0.233	0.617
p<0.05	3179		-0.04 (-0.10, 0.03)	0.246	0.617
p<5x10-8	3164	Inferior longitudinal fasciculus	0.03 (-0.03, 0.09)	0.375	0.714
p<1x10-5	3192		-0.01 (-0.07, 0.05)	0.777	0.884
p<0.001	3176		-0.04 (-0.10, 0.02)	0.215	0.617
p<0.01	3185		-0.05 (-0.12, 0.01)	0.099	0.572
p<0.05	3179		-0.04 (-0.11, 0.02)	0.224	0.617
p<5x10-8	3164	Medial lemniscus	0.004 (-0.05, 0.06)	0.893	0.918
p<1x10-5	3192		-0.05 (-0.10, 0.01)	0.117	0.617
p<0.001	3176		-0.04 (-0.10, 0.02)	0.15	0.617
p<0.01	3185		-0.06 (-0.12, 0.001)	0.052	0.572
p<0.05	3179		-0.03 (-0.09, 0.03)	0.381	0.714
p<5x10-8	3164	Parahippocampal part of cingulum	-0.01 (-0.07, 0.05)	0.711	0.86
p<1x10-5	3192		-0.01 (-0.07, 0.05)	0.658	0.851
p<0.001	3176		-0.01 (-0.07, 0.05)	0.819	0.905
p<0.01	3185		-0.002 (-0.06, 0.06)	0.947	0.959
p<0.05	3179		0.01 (-0.06, 0.07)	0.873	0.918
p<5x10-8	3164	Posterior thalamic radiation	0.05 (-0.01, 0.12)	0.091	0.572
p<1x10-5	3192		-0.002 (-0.06, 0.06)	0.959	0.959
p<0.001	3176		-0.04 (-0.10, 0.03)	0.253	0.617
p<0.01	3185		-0.04 (-0.10, 0.03)	0.255	0.617
p<0.05	3179		-0.04 (-0.10, 0.03)	0.239	0.617
p<5x10-8	3164	Superior longitudinal fasciculus	0.02 (-0.05, 0.08)	0.637	0.848
p<1x10-5	3192		-0.02 (-0.08, 0.05)	0.644	0.848
p<0.001	3176		-0.02 (-0.09, 0.04)	0.522	0.813
p<0.01	3185		-0.03 (-0.10, 0.03)	0.346	0.707
p<0.05	3179		-0.01 (-0.07, 0.06)	0.82	0.905
p<5x10-8	3164	Superior thalamic radiation	0.01 (-0.06, 0.08)	0.778	0.884
p<1x10-5	3192		-0.04 (-0.11, 0.02)	0.2	0.617
p<0.001	3176		-0.04 (-0.11, 0.02)	0.194	0.617
p<0.01	3185		-0.03 (-0.09, 0.04)	0.422	0.754
p<0.05	3179		-0.01 (-0.08, 0.05)	0.701	0.86
p<5x10-8	3164	Uncinate fasciculus	0.004 (-0.06, 0.07)	0.889	0.918
p<1x10-5	3192		-0.03 (-0.09, 0.03)	0.358	0.707
p<0.001	3176		-0.03 (-0.09, 0.03)	0.355	0.707
p<0.01	3185		-0.02 (-0.08, 0.04)	0.595	0.834
p<0.05	3179		-0.02 (-0.08, 0.04)	0.575	0.834
p<5x10-8	3164	Forceps majora	-0.005 (-0.08, 0.07)	0.89	0.918
p<1x10-5	3192		-0.02 (-0.09, 0.05)	0.51	0.813
p<0.001	3176		-0.06 (-0.13, 0.01)	0.076	0.572
p<0.01	3185		-0.05 (-0.12, 0.02)	0.189	0.617
p<0.05	3179		-0.07 (-0.15, -0.004)	0.038	0.572
p<5x10-8	3164	Forceps minora	0.01 (-0.06, 0.08)	0.777	0.884
p<1x10-5	3192		-0.04 (-0.11, 0.02)	0.2	0.617
p<0.001	3176		-0.06 (-0.12, 0.01)	0.079	0.572
p<0.01	3185		-0.06 (-0.12, 0.01)	0.095	0.572
p<0.05	3179		-0.05 (-0.12, 0.02)	0.139	0.617
p<5x10-8	3164	Middle cerebellar pedunclea	-0.02 (-0.09, 0.05)	0.554	0.83
p<1x10-5	3192		-0.04 (-0.11, 0.03)	0.288	0.652
p<0.001	3176		-0.03 (-0.09, 0.04)	0.463	0.805
p<0.01	3185		-0.01 (-0.08, 0.05)	0.708	0.86
p<0.05	3179		-0.01 (-0.08, 0.06)	0.727	0.866
Coefficients are for linear mixed models adjusting for age, age2, sex, genotype array, the first eight genetic principal components, and hemisphere (as a fixed factor). a central, non-bilateral tracts, therefore it was not necessary to adjust for hemisphere for these tracts, so coefficients are for linear regression models adjusting for age, age2, sex, genotype array and the first eight genetic p…
